# Supplementary material for: From conservation to structure, studies of magnetosome associated cation diffusion facilitators (CDF) proteins in Proteobacteria
Source: PLoS One. 2020 Apr 20;15(4):e0231839. doi: 10.1371/journal.pone.0231839 (PMC7170241; doi:10.1371/journal.pone.0231839)
Supplement: S5 Table — (XLSX) [file pone.0231839.s007.xlsx]

## Sheet: Feuil1
S5 Table. Sequences of MamB, MamM and FieF used in this study
	Genome	Genbank accession number
MamM
	Desulfamplus magnetovallimortis BW-1	WP_080798224.1
	Desulfovibrio magneticus RS-1	WP_015862722.1
	Magnetospirillum gryphiswaldense MSR-1	WP_024080586.1
	Magnetospira sp. QH-2	WP_046020680.1
	Magnetococcus marinus MC-1	WP_011713878.1
	Magnetofaba australis IT-1	WP_085440044.1
MamB
	Desulfamplus magnetovallimortis BW-1	WP_080798269.1
	Desulfovibrio magneticus RS-1	WP_015862731.1
	Magnetospirillum gryphiswaldense MSR-1	WP_024080579.1
	Magnetospira sp. QH-2	WP_046020684.1
	Magnetococcus marinus MC-1	WP_011713872.1
	Magnetofaba australis IT-1	WP_011713872.1
MamB-greigite cluster
	Desulfamplus magnetovallimortis BW-1	WP_080798281.1
FieF
	Desulfovibrio magneticus RS-1	WP_043601818.1
	Magnetospirillum gryphiswaldense MSR-1	WP_024082181.1
	Magnetospira sp. QH-2	WP_148561053.1
